# Supplementary material for: Improvement of subsoil physicochemical and microbial properties by short-term fallow practices
Source: PeerJ. 2019 Aug 19;7:e7501. doi: 10.7717/peerj.7501 (PMC6705386; doi:10.7717/peerj.7501)
Supplement: Supplemental Information 37 — There are three parallels for NS. [file peerj-07-7501-s037.zip]

Archive with 2 entries (1 files):
- The_third_raw_data_of_NS_in_October/
- The_third_raw_data_of_NS_in_October/joined.extendedFrags.fastq.gz
